# Supplementary material for: Development of VU6036864: A Triazolopyridine-Based High-Quality Antagonist Tool Compound of the M5 Muscarinic Acetylcholine Receptor
Source: J Med Chem. 2024 Aug 6;67(16):14394–413. doi: 10.1021/acs.jmedchem.4c01193 (PMC11345818; doi:10.1021/acs.jmedchem.4c01193)
Supplement: Supplementary file 2 — jm4c01193_si_002.csv [file jm4c01193_si_002.csv]

			Human M5 Data				Rat M5 Data			Mouse M5 Data
Compound	VU Numbers	SMILES	Ave. IC50 (nM)	pIC50 + SEM	% ACh Min + SEM	# of Triplicate Assay	Ave. IC50 (nM)	% ACh Min	# of Triplicate Assay	Ave. IC50 (nM)	% ACh Min	# of Triplicate Assay
9	VU6030126	Cc1c(ccc2ncnn12)C1CCN(CC1)S(=O)(=O)c1ccc2c(c1)CCO2	> 10,000	< 5.00	59 + 4.5	2
10	VU6029011	Cc1cc2ncnn2cc1C1CCN(CC1)S(=O)(=O)c1ccc2c(c1)CCO2	111	6.96 ± 0.04	2.1 ± 0.2	3
12	VU6030565	Cc1cc2ncnn2cc1C1CCN(CC1)S(=O)(=O)c1ccc2c(c1)CCCO2	187	6.73 ± 0.17	1.7 ± 0.5	3
13	VU6031314	Cc1cc2ncnn2cc1C1CCN(CC1)S(=O)(=O)c1ccc2c(c1)OCCO2	1520	5.82 ± 0.19	2.6 ± 1.3	2
14	VU6030752	Cc1cc2ncnn2cc1C1CCN(CC1)S(=O)(=O)c1ccc2ncccc2c1	547	6.26 ± 0.15	3.3 + 2.1	3
15	VU6031290	Cc1cc2ncnn2cc1C1CCN(CC1)S(=O)(=O)c1ccc2nc[nH]c2c1	5200	5.28 ± 0.23	5.4 ± 1.3	2
16	VU6029736	Cc1cc2ncnn2cc1C1CCN(CC1)S(=O)(=O)c1cccnc1	4350	5.36 ± 0.32	7.3 ± 5.2	2
17	VU6030567	Cc1ccc(cn1)S(=O)(=O)N1CCC(CC1)c1cn2ncnc2cc1C	> 10,000	< 5.00	42 ± 5.2	2
18	VU6031282	Cc1cc2ncnn2cc1C1CCN(CC1)S(=O)(=O)c1ccc(c(c1)F)F	1240	5.91 ± 0.09	9.4 ± 7.2	3
19	VU6029738	Cc1cc2ncnn2cc1C1CCN(CC1)S(=O)(=O)c1cn(nc1C)C	59	7.23 ± 0.10	1.1 ± 0.1	3	303	2.4	1
20	VU6030508	Cc1cc2ncnn2cc1C1CCN(CC1)S(=O)(=O)c1c(nn(c1C)C)C	39	7.41 ± 0.10	2.3 ± 0.2	2
21	VU6030748	Cc1cc2ncnn2cc1C1CCN(CC1)S(=O)(=O)c1cnn(c1C)C	28	7.55 ± 0.17	2.1 ± 0.3	2
22	VU6031298	Cc1cc2ncnn2cc1C1CCN(CC1)S(=O)(=O)c1cnn(c1Cl)C	7.4	8.13 ± 0.08	2.3 ± 0.2	5
23	VU6031526	Cc1cc2ncnn2cc1C1CCN(CC1)S(=O)(=O)c1cnn2c1CCC2	11	7.95 ± 0.03	3.2 ± 0.4	2
24	VU6031716	Cc1cc2ncnn2cc1C1CCN(CC1)S(=O)(=O)c1cnc(n1C)C	19	7.72 ± 0.06	2.4 ± 0.1	2
25	VU6030968	Cc1nc(c(s1)S(=O)(=O)N1CCC(CC1)c1cn2ncnc2cc1C)C	91	7.04 ± 0.10	2.0 ± 0.3	2
26	VU6031291	Cc1ncc(s1)S(=O)(=O)N1CCC(CC1)c1cn2ncnc2cc1C	136	6.87 ± 0.20	1.9 ± 0.5	3	667	4.2	2
27	VU6032398	Cn1ncc(c1Cl)S(=O)(=O)N1CCC(CC1)c1ccc2ncnn2c1	176	6.75 ± 0.28	2.5 ± 1.0	2
28	VU6032419	Cn1ncc(c1Cl)S(=O)(=O)N1CCC(CC1)c1cn2ncnc2cc1Cl	8.3	8.08 ± 0.06	2.0 ± 0.7	3	9	2	2
29	VU6032078	Cn1ncc(c1Cl)S(=O)(=O)N1CCC(CC1)c1cn2ncnc2cc1F	19	7.73 ± 0.08	1.3 ± 0.1	3
30	VU6032203	Cn1ncc(c1Cl)S(=O)(=O)N1CCC(CC1)c1cn2ncnc2cc1C(F)(F)F	55	7.26 ± 0.11	2.5 ± 1.6	2
31	VU6032425	CCc1cc2ncnn2cc1C1CCN(CC1)S(=O)(=O)c1cnn(c1Cl)C	21	7.67 ± 0.16	2.0 ± 0.7	3
32	VU6032940	Cn1ncc(c1Cl)S(=O)(=O)N1CCC(CC1)c1cn2ncnc2cc1C1CC1	42	7.37 ± 0.21	1.6 ± 0.4	3
33	VU6032187	COc1cc2ncnn2cc1C1CCN(CC1)S(=O)(=O)c1cnn(c1Cl)C	518	6.29 ± 0.22	2.1 ± 1.0	3
34	VU6031507	Cc1cc2ncnn2nc1C1CCN(CC1)S(=O)(=O)c1cnn(c1Cl)C	111	6.96 ± 0.13	2.4 ± 0.3	2
35	VU6032658	Cc1nc2ncnn2cc1C1CCN(CC1)S(=O)(=O)c1cnn(c1Cl)C	31	7.52 ± 0.20	1.5 ± 0.5	2
36	VU6032468	Cc1cc2nccn2nc1C1CCN(CC1)S(=O)(=O)c1cnn(c1Cl)C	8.2	8.08 ± 0.08	1.6 ± 0.4	3
37	VU6032191	Cc1c(c2ncnn2cc1C1CCN(CC1)S(=O)(=O)c1cnn(c1Cl)C)F	10	8.02 ± 0.13	2.2 ± 0.4	2
38	VU6032423	Cc1ncc(s1)S(=O)(=O)N1CCC(CC1)c1cn2ncnc2cc1Cl	50	7.30 ± 0.05	1.9 ± 0.1	15	157	2.7	3	49	8	1
39	VU6031898	Cc1ncc(s1)S(=O)(=O)N1CCC(CC1)c1cn2ncnc2cc1F	1358	5.87 ± 0.05	62 ± 4.2	3
40	VU6032430	CCc1cc2ncnn2cc1C1CCN(CC1)S(=O)(=O)c1cnc(s1)C	> 10,000	< 5.00	8.0 ± 5.4	2
41	VU6032208	Cc1ncc(s1)S(=O)(=O)N1CCC(CC1)c1cn2ncnc2cc1C(F)(F)F	1790	5.75 ± 0.21	6.9 ± 4.7	3
42	VU6032454	Cc1ncc(s1)S(=O)(=O)N1CCC(CC1)c1cn2ncnc2c(c1C)F	608	6.22 ± 0.20	3.0 ± 1.4	3
43	VU6043296	OCc1ncc(s1)S(=O)(=O)N1CCC(CC1)c1cn2ncnc2cc1Cl	385	6.41 ± 0.04	2.0 ± 1.1	3	2105	6.2	1
44	VU6035406	Cc1ncc(o1)S(=O)(=O)N1CCC(CC1)c1cn2ncnc2cc1Cl	21	7.69 ± 0.06	2.2 ± 0.2	8	51	2.4	6	47	7	1
45	VU6036864	[2H]C1([2H])CC(CC([2H])([2H])N1S(=O)(=O)c1cnc(o1)C)c1cn2ncnc2cc1Cl	20	7.70 ± 0.07	2.3 ± 0.2	7	35	2.6	3	19	9.1	2
Compound	Human M1			Human M2			Human M3			Human M4
	Ave. IC50 (nM)	% ACh Min	# of Assay	Ave. IC50 (nM)	% ACh Min	# of Assay	Ave. IC50 (nM)	% ACh Min	# of Assay	Ave. IC50 (nM)	% ACh Min	# of Assay
38	> 10,000	29	3	> 10,000	42	2	> 10,000	64	1	> 10,000	33	1
Compound	Rat M1			Rat M2			Rat M3			Rat M4
	Ave. IC50 (nM)	% ACh Min	# of Assay	Ave. IC50 (nM)	% ACh Min	# of Assay	Ave. IC50 (nM)	% ACh Min	# of Assay	Ave. IC50 (nM)	% ACh Min	# of Assay
38	6475	10	2	> 10,000	48	1	> 10,000	64	1	> 10,000	49	1
Compound	Mouse M1
	Ave. IC50 (nM)	% ACh Min	# of Assay
38	49	8	1
Compound	Human M1			Human M2			Human M3			Human M4
	Ave. IC50 (nM)	% ACh Min	# of Assay	Ave. IC50 (nM)	% ACh Min	# of Assay	Ave. IC50 (nM)	% ACh Min	# of Assay	Ave. IC50 (nM)	% ACh Min	# of Assay
44	> 10,000	28	4	> 10,000	30	1	> 10,000	44	1	> 10,000	38	1
Compound	Rat M1			Rat M2			Rat M3			Rat M4
	Ave. IC50 (nM)	% ACh Min	# of Assay	Ave. IC50 (nM)	% ACh Min	# of Assay	Ave. IC50 (nM)	% ACh Min	# of Assay	Ave. IC50 (nM)	% ACh Min	# of Assay
44	2576	7.3	4	> 10,000	63	1	Inactive		1	Inactive		1
Compound	Human M1			Human M2			Human M3			Human M4
	Ave. IC50 (nM)	% ACh Min	# of Assay	Ave. IC50 (nM)	% ACh Min	# of Assay	Ave. IC50 (nM)	% ACh Min	# of Assay	Ave. IC50 (nM)	% ACh Min	# of Assay
45	> 10,000	27	3	> 10,000	29	1	> 10,000	42	1	> 10,000	42	1
Compound	Rat M1			Rat M2			Rat M3			Rat M4
	Ave. IC50 (nM)	% ACh Min	# of Assay	Ave. IC50 (nM)	% ACh Min	# of Assay	Ave. IC50 (nM)	% ACh Min	# of Assay	Ave. IC50 (nM)	% ACh Min	# of Assay
45	2651	8.6	3	> 10,000	62	1	Inactive		1	> 10,000	46	1
	Human M1
Compound	Ave. IC50 (nM)	% ACh Min	# of Assay
19	Inactive		1
26	> 10,000	53	1
28	112	2.3	1
